# Supplementary material for: A Kinetic-Based Model of Radiation-Induced Intercellular Signalling
Source: PLoS One. 2013 Jan 22;8(1):e54526. doi: 10.1371/journal.pone.0054526 (PMC3551852; doi:10.1371/journal.pone.0054526)
Supplement: Example Code S1 — Basic python implementation of model for an idealised half-field irradiation, of the kind used by Butterworth et al. Currently implements parameters for DU145 cells, generating in- and out-of-field survival for a series of dose levels, as used to fit the data in Figure 3. (PY) [file pone.0054526.s005.py]

###########################
# Python script illustrating bystander signalling model presented in
# "A kinetic-based model of radiation induced intercellular signalling", PLoS One
# 
# Calculates bystander signal exposure times for a step-field irradiation 
# And calculates resulting survival for the in- and out-of-field populations
# (Cf. Figure 3 in main manuscript)
#
# Requires numpy and scipy installed (to provide some mathematical functions)
#
# Call calculateSurvival() to generate survival curve for this data, currently 
# set for DU145 parameters, but other parameters can be used if desired (see 
# Tables 1 and 2 in manuscript for other cell-line parameters)
#
# Version 1.0, Stephen McMahon, 25/10/12
#
###########################

import csv
import math
import numpy as np
import scipy.stats
import scipy.optimize

###########################
# Calculate signal exposure time, tau, for a stepped-field exposure
# Based on model signal kinetics
###########################
def stepExposureSignal(cells, nu, lamb, gamma, dose, exposedFraction, vol, thresh, trans):
    # If no dose is delivered, drop out
    if dose==0:
        return 0
        
    nuCells=nu*cells
    # Calculate max signal coefficients - 1/saturation signal
    # For when all cells signal, and when only exposed cells signal
    lowSignalCoeff = 1+lamb*vol/nuCells
    hihSignalCoeff = 1+lamb*vol/(nuCells*exposedFraction)
    
    # If saturation signal is less than threshold, return 0
    if lowSignalCoeff>=1/thresh:
        return 0

    # Calculate signal reached when low-dose cells cease signalling
    rhoZero=(1/lowSignalCoeff)*(1-math.exp(-lamb*gamma*dose*trans))
    tZero=0
    
    # Caculate t_0 for when threshold is crossed before low-dose cells stop signalling
    if rhoZero>thresh:
        tZero=-math.log(1-thresh*lowSignalCoeff)/lamb
        if hihSignalCoeff>=1/thresh:
            # Special case - signal crossed before low-dose cells stop signalling,
            # But high-dose cells are insufficient to hold signal above threshold
            if exposedFraction==0:
                tMax  = -math.log(thresh/rhoZero)/lamb+gamma*dose*trans
            else:
                tMax  = -math.log((thresh*hihSignalCoeff-1)/(rhoZero*hihSignalCoeff-1))/lamb+gamma*dose*trans
            return tMax-tZero
    else:
        # Or for when low-dose cells stop signalling before threshold is crossed
        if hihSignalCoeff>=1/thresh:
            return 0
        tZero=-math.log((thresh*hihSignalCoeff-1)/(rhoZero*hihSignalCoeff-1))/lamb+gamma*dose*trans

    # Calculate signal when high-dose cells stop signalling
    tPrime  = gamma*dose*(1-trans)
    rhoLimit= (1/hihSignalCoeff)*(1-math.exp(-lamb*tPrime))+rhoZero*math.exp(-lamb*tPrime)
    #And thus calculate tMax
    tMax = -math.log(thresh/rhoLimit)/lamb+gamma*dose 
    totalTime= tMax-tZero 
    if totalTime<0:
        return 0 
    return totalTime

###########################
# Cell survival model, combining dose and signal exposure time
# Full description in: McMahon et al, A computational model of cellular response 
# to modulated radiation fields, Int J Radiat Oncol Biol Phys, 2012, 84:250
###########################
def modelCellSurvival(dose,tau,rate,HB,hitsPerGy,p53Status):
    if dose==0 and tau==0:
        return 1
        
    # Typical G2 fraction
    G2Fraction = 0.05
   
    # Distribution of hits from radiation, and from bystander effect
    radHits=np.zeros(5)
    bystanderHits=np.zeros(5)
    
    # Radiation depends on dose
    radHits[0]=scipy.stats.poisson.pmf(0,max(dose*hitsPerGy,0.0001))
    for i in range(5):
        radHits[i]+=scipy.stats.poisson.pmf(i+1,max(dose*hitsPerGy,0.0001))
    
    #Number of bystander hits depends on HB    
    for i in range(5):
        j=0
        while j<=i:
            bystanderHits[i]+=radHits[i-j]*scipy.stats.poisson.pmf(j,max(HB,0.001))
            j+=1
            
    # Total hits built by combining above distributions, according to exposure time tau
    bystanderFraction=1-math.exp(-tau*rate)
    totalHits=np.zeros(5)
    for i in range(5):
        totalHits[i]=bystanderFraction*bystanderHits[i]+(1-bystanderFraction)*radHits[i]
    
    # Killed total - add those cells with >=5 hits, and hit cells in G2    
    killedTotal=0
    killedTotal+=1-sum(totalHits)
    killedTotal+=(sum(totalHits)-totalHits[0])*G2Fraction
    
    # Deficient p53 implies poor G1 checkpoint - e.g. DU145, MM574
    if p53Status==0:
        killedTotal+=(1-G2Fraction)*(0.75*totalHits[4]+0.5*totalHits[3]+0.25*totalHits[2])
    
    # Full p53 implies working G1 checkpoint - e.g. AGO, H460
    if p53Status==1:
        killedTotal+=(1-G2Fraction)*(totalHits[4]+totalHits[3]+0.75*totalHits[2]+0.5*totalHits[1])   
    
    return 1-killedTotal

###########################
# Simple handler function - calculate in- and out-of-field survival
# For a stepped field irradiation.
# Input isnt sanitised in any way, so invalid values may cause crashes or errors
###########################
def populationSurvivals(condition,lamb,sigThresh,params):
    dose,exposed,volume,cells,trans     =condition
    gammaKappa,nu,kappa,HB,HPG,cellType = params
    
    gamma=gammaKappa/kappa
    
    signalLevel = stepExposureSignal(cells,nu,lamb,gamma,dose,exposed,volume,sigThresh,trans)
    
    inFieldSurv = modelCellSurvival(dose,       signalLevel,kappa,HB,HPG,cellType)
    outFieldSurv= modelCellSurvival(dose*trans, signalLevel,kappa,HB,HPG,cellType)
    
    return inFieldSurv, outFieldSurv
    
###########################
# Example calculation for survival following step field exposure.
# Parameters for DU145 cells, from Butterworth et al
###########################
def calculateSurvival():
    #Set cell-line specific parameters - see Tables 1 & 2
    gammaKappa     = 0.17
    nu             = 1.1E-4
    kappa          = 0.0028
    HB             = 3.0
    HPG            = 0.78
    cellType       = 0      #P53 status of cell
    cellParams=[gammaKappa,nu,kappa,HB,HPG,cellType]
    
    # Set general parameters
    lamb         = 0.019
    signalThresh = 0.21
    # Set conditions describing experimental conditions
    exposedFraction=   0.5
    volume         =  17.5 # Media volume, in mL
    cells          =4000
    trans          =   0.03# Out-of-field transmission
    
    # Iterate over an in-field dose range of 0 to 15 Gy.
    doseList=[x*0.25 for x in range(60)]
    for dose in doseList:
        condition=[dose,exposedFraction,volume,cells,trans]
        inSurv, outSurv = populationSurvivals(condition,lamb,signalThresh,cellParams)
        print dose,inSurv,dose*trans,outSurv
